# Supplementary material for: How Well Do Seniors Estimate Distance to Food? The Accuracy of Older Adults’ Reported Proximity to Local Grocery Stores
Source: Geriatrics (Basel). 2019 Jan 10;4(1):11. doi: 10.3390/geriatrics4010011 (PMC6473472; doi:10.3390/geriatrics4010011)
Supplement: Supplementary file 1 [file geriatrics-04-00011-s001.zip]

Archive with 4 entries (4 files):
- TABLE S1.docx
- TABLE S2.docx
- Table S3.docx
- Table S4.docx
